# Supplementary material for: Cyclooxygenase-Derived Prostaglandin E2 Drives IL-1–Independent Mycobacterium bovis Bacille Calmette-Guérin–Triggered Skin Dendritic Cell Migration to Draining Lymph Node
Source: J Immunol. 2022 Jun 1;208(11):2549–57. doi: 10.4049/jimmunol.2100981 (PMC9161203; doi:10.4049/jimmunol.2100981)
Supplement: Data Supplement [file JI_2100981.zip]

Archive with 2 entries (2 files):
- JI_2100981_Supplemental_1.pdf
- manifest.xml
